# Supplementary material for: Water Behavior of Aerogels Obtained from Chemically Modified Potato Starches during Hydration
Source: Foods. 2021 Nov 7;10(11):2724. doi: 10.3390/foods10112724 (PMC8623613; doi:10.3390/foods10112724)
Supplement: Supplementary file 1 [file foods-10-02724-s001.zip]

Archive with 1 entries (1 files):
- foods-1414919-supplementary.pdf
